# Supplementary material for: Non-targeted metabolomics-mediated elucidation of metabolite changes in Polygonatum kingianum during traditional steaming with black beans
Source: Front Nutr. 2025 Apr 11;12:1581459. doi: 10.3389/fnut.2025.1581459 (PMC12021634; doi:10.3389/fnut.2025.1581459)
Supplement: Supplementary file 1 [file Data_Sheet_1.ZIP]

Archive with 1 entries (1 files):
- Supplementary-Material.docx
